# Supplementary material for: Patient Experience and Wound Healing Outcomes Using Different Palatal Protection Methods After Free Gingival Grafts: A Systematic Review
Source: J Funct Biomater. 2024 Nov 27;15(12):360. doi: 10.3390/jfb15120360 (PMC11728202; doi:10.3390/jfb15120360)
Supplement: Supplementary file 1 [file jfb-15-00360-s001.zip]

Archive with 1 entries (1 files):
- jfb-3335168-supplementary.pdf
